# Supplementary material for: Microvesicle Formation Induced by Oxidative Stress in Human Erythrocytes
Source: Antioxidants (Basel). 2020 Sep 28;9(10):929. doi: 10.3390/antiox9100929 (PMC7650597; doi:10.3390/antiox9100929)
Supplement: Supplementary file 1 [file antioxidants-09-00929-s001.zip]

Archive with 1 entries (1 files):
- antioxidants-932456-supplementary.docx
